# Supplementary material for: Introducing Three-Dimensional Scanning for Phenotyping of Olive Fruits Based on an Extensive Germplasm Survey
Source: Plants (Basel). 2022 Jun 2;11(11):1501. doi: 10.3390/plants11111501 (PMC9182883; doi:10.3390/plants11111501)
Supplement: Supplementary file 1 [file plants-11-01501-s001.zip]

Archive with 1 entries (1 files):
- plants-1684642-supplementary.pdf
